# Supplementary material for: Functional geometry of auditory cortical resting state networks derived from intracranial electrophysiology
Source: PLoS Biol. 2023 Aug 31;21(8):e3002239. doi: 10.1371/journal.pbio.3002239 (PMC10499207; doi:10.1371/journal.pbio.3002239)
Supplement: S1 Table — (XLSX) [file pbio.3002239.s012.xlsx]

## Sheet: Sheet1
Participant	Age	Sex	Handedness	Language dominance	Subdural sites	Depth sites	Lang. dom. dataset	fMRI dataset	Seizure focus
L275	30	M	R	L	193	17	Y	N	L lateral ventral temporal, R posterior ventral frontal
L282	40	M	R	?	0	23	Y	N	L posterior superior temporal, L posterior lateral ventral frontal
L287	18	M	R	?	77	16	Y	N	L parietal
R288	21	M	R	L	164	26	Y	N	R temporal pole
L292	50	F	L	R	95	49	Y	N	L medial temporal
R294	35	M	R	?	127	57	Y	N	R dorsal frontal pole
L307	32	M	R	L	171	30	Y	N	L posterior insula
R316	31	F	R	?	71	20	Y	N	R medial temporal
R320	51	F	R	?	191	21	Y	N	R medial temporal
R322	28	F	R	?	48	30	Y	N	R posterior medial frontal
R329	20	M	R	?	75	36	Y	N	R medial frontal
R334	39	M	L	L	183	25	Y	N	R posterior medial temporal
R335	32	M	R	L	38	34	Y	N	bilateral medial temporal
L357	36	M	R	L	99	39	Y	N	L medial temporal
L362	59	M	R	B	89	33	N	N	bilateral multiple locations
R369	30	M	R	L	172	44	Y	Y	R medial temporal
L372	34	M	R	L	147	32	Y	Y	L temporal pole
R376	48	F	R	L	164	42	Y	Y	R medial temporal
R399	22	F	R	L	153	27	Y	N	R temporal (uncertain medial & neocortical)
L400	59	F	R	L	111	38	Y	Y	L amygdala (medial temporal)
L403	56	F	R	L	166	25	Y	N	L medial temporal
L405	19	M	R	L	73	51	Y	Y	L frontal (posterior lateral)
L409	31	F	R	L	143	17	Y	Y	L medial temporal, L temporal pole
R413	22	M	L	R	177	41	Y	N	R medial temporal
L416	33	M	B	L	61	36	Y	N	L ventral occipital, L lateral temporal
R418	25	F	R	L	50	33	Y	Y	R temporal (medial & lateral posterior cortex)
L423	51	M	R	L	116	37	Y	Y	L medial temporal
L425	52	M	L	?	153	35	N	N	L medial temporal
R429	32	F	R	L	101	40	Y	N	R medial temporal and temporal pole
R434	39	F	R	L	160	41	Y	N	R medial temporal
L439	37	M	R	L	0	32	Y	N	R medial frontal (posterior dorsal)
L442	33	F	R	L	146	20	Y	N	multifocal L frontal, temporal, parietal
R456	31	M	L	?	156	40	N	Y	R medial temporal, R posterior lateral superior temporal
L457	18	M	R	?	0	66	Y	N	L medial temporal
R458	23	M	R	L	0	48	Y	N	R temporal (middle & posterior lateral)
L460	52	M	R	L	113	41	Y	Y	L hippocampus (medial temporal)
L477	23	F	R	L	94	23	Y	N	L parietal
L514	46	M	R	L	0	117	Y	N	L insula (anterior)
R515	21	F	R	L	0	125	Y	N	R medial temporal
R524	18	M	L	L	0	83	Y	N	R medial temporal, L medial temporal
L525	46	F	R	L	149	59	Y	N	Bilateral multifocal (predominantly L frontal & temporal)
R532	42	F	R	L	134	46	Y	N	R ventral frontal (posterior)
L538	18	F	R	L	0	109	Y	N	L insula and orbitofrontal
R559	27	F	R	L	0	98	Y	N	R inferior frontal (middle - posterior)
R567	33	M	R	?	0	89	Y	N	R insula
L585	39	F	R	L	99	41	Y	N	L medial temporal
R610	21	M	R	L	0	97	Y	N	R anterior cingulate
L625	24	F	R	L	0	82	Y	N	L medial temporal
L634	22	F	R	L	0	72	Y	N	L medial temporal
