# Supplementary material for: Functional geometry of auditory cortical resting state networks derived from intracranial electrophysiology
Source: PLoS Biol. 2023 Aug 31;21(8):e3002239. doi: 10.1371/journal.pbio.3002239 (PMC10499207; doi:10.1371/journal.pbio.3002239)
Supplement: S2 Table — Participant and site numbers that were not included in group averages are denoted in gray italics. (XLSX) [file pbio.3002239.s013.xlsx]

## Sheet: Sheet1
ROI group	ROI	ROI abbreviation	Overall average embedding		Language dominance		fMRI
			Nparticipants	nsites	Nparticipants	nsites	Nparticipants	nsites
Auditory core	Heschl’s gyrus, posteromedial portion	HGPM	38	175	36	164	10	49
Auditory non-core	Heschl’s gyrus, anterolateral portion	HGAL	30	111	29	106	7	22
	Planum temporale	PT	21	63	19	58	8	22
	Planum polare	PP	26	53	24	51	8	22
	Superior temporal gyrus, posterior portion	STGP	37	355	34	315	10	83
	Superior temporal gyrus, middle portion	STGM	36	225	33	193	10	53
Auditory-related	Superior temporal gyrus, anterior portion	STGA	29	65	27	61	8	18
	Posterior insula	InsP	33	109	32	107	9	15
	Superior temporal sulcus, upper bank	STSU	23	107	22	106	4	13
	Superior temporal sulcus, lower bank	STSL	26	92	25	90	5	17
	Middle temporal gyrus, posterior portion	MTGP	37	411	35	377	10	96
	Middle temporal gyrus, middle portion	MTGM	39	284	37	255	10	72
	Middle temporal gyrus, anterior portion	MTGA	33	114	31	103	9	34
	Supramarginal gyrus	SMG	40	355	37	316	10	93
	Angular gyrus, posterior portion	AGP	29	155	27	145	9	64
	Angular gyrus, anterior portion	AGA	15	66	14	64	6	26
Prefrontal	Inferior frontal gyrus, pars opercularis	IFGop	35	109	32	100	10	32
	Inferior frontal gyrus, pars triangularis	IFGtr	39	192	37	183	9	48
	Inferior frontal gyrus, pars orbitalis	IFGor	20	45	18	40	4	9
	Middle frontal gyrus	MFG	43	517	40	462	9	105
	Superior frontal gyrus	SFG	25	211	23	191	5	59
	Anterior cingulate cortex	ACC	26	44	23	41	3	4
	Orbital gyri	OG	43	382	40	360	10	104
	Transverse frontopolar gyrus	TFG	20	85	19	77	7	23
	Frontomarginal gyrus	FMG	4	9	4	9	0	0
Sensorimotor	Precentral gyrus, dorsal portion	dPreCG	29	106	27	101	7	19
	Postcentral gyrus, dorsal portion	dPostCG	25	93	23	89	4	13
	Precentral gyrus, ventral portion	vPreCG	42	237	39	220	10	48
	Postcentral gyrus, ventral portion	vPostCG	38	190	35	173	9	47
	Paracentral lobule	ParaCL	7	15	7	15	0	0
Other	Premotor cortex	PMC	41	175	38	162	9	33
	Cingulate gyrus, middle portion	CingM	20	37	17	33	4	7
	Cingulate gyrus, posterior portion / Precuneus	PCC/pC	21	84	19	79	2	5
	Parahippocampal gyrus	PHG	28	109	26	105	8	22
	Fusiform gyrus	FG	33	152	31	147	9	24
	Inferior temporal gyrus, posterior portion	ITGP	24	85	23	83	8	23
	Inferior temporal gyrus, middle portion	ITGM	31	111	29	108	7	22
	Inferior temporal gyrus, anterior portion	ITGA	28	110	26	102	8	36
	Temporal pole	TP	33	280	30	252	10	74
	Anterior insula	InsA	29	77	27	74	9	16
	Frontal operculum	fOperc	14	23	12	19	4	7
	Parietal operculum	pOperc	7	21	7	21	1	2
	Gyrus rectus	GR	33	66	31	58	9	15
	Subcallosal gyrus	SubcG	5	8	3	6	1	1
	Superior parietal lobule / Intraparietal sulcus	SPL	16	92	14	82	4	13
	Cuneus	Cun	4	7	4	7	2	3
	Lingual gyrus	LingG	10	24	10	24	3	5
	Occipital pole	OP	2	4	2	4	0	0
	Superior occipital gyrus	SOG	4	9	4	9	0	0
	Middle occipital gyrus	MOG	18	73	18	73	4	21
	Inferior occipital gyrus	IOG	8	20	8	20	2	7
	Amygdala	Amyg	32	80	30	78	6	19
	Hippocampus	Hipp	31	87	30	85	5	14
	Putamen	Put	9	15	9	15	3	4
	Globus pallidus	GP	1	1	0	0	1	1
	Caudate nucleus	Caud	5	10	5	10	0	0
	Substantia innominata	SubInn	2	5	2	5	2	5
	Ventral striatum	vStr	1	2	1	2	1	2
Total			49	6742	46	6235	10	1591
