# Supplementary material for: Functional geometry of auditory cortical resting state networks derived from intracranial electrophysiology
Source: PLoS Biol. 2023 Aug 31;21(8):e3002239. doi: 10.1371/journal.pbio.3002239 (PMC10499207; doi:10.1371/journal.pbio.3002239)
Supplement: S3 Table — (XLSX) [file pbio.3002239.s014.xlsx]

## Sheet: Sheet1
Abbrev.	Region of interest
ACC	Anterior cingulate cortex
AGA	Angular gyrus, anterior portion
AGP	Angular gyrus, posterior portion
Amyg	Amygdala
ATL	Anterior temporal lobe
Caud	Caudate nucleus
CingM	Cingulate gyrus, middle portion
Cun	Cuneus
DME	Diffusion map embedding
dPostCG	Postcentral gyrus, dorsal portion
dPreCG	Precentral gyrus, dorsal portion
FG	Fusiform gyrus
FMG	Frontomarginal gyrus
fMRI	Functional magnetic resonance imaging
fOperc	Frontal operculum
GP	Globus pallidus
GR	Gyrus rectus
HGAL	Heschl’s gyrus, anterolateral portion
HGPM	Heschl’s gyrus, posteromedial portion
Hipp	Hippocampus
iEEG	Intracranial electroencephalography
IFGop	Inferior frontal gyrus, pars opercularis
IFGor	Inferior frontal gyrus, pars orbitalis
IFGtr	Inferior frontal gyrus, pars triangularis
InsA	Anterior insula
InsP	Posterior insula
IOG	Inferior occipital gyrus
ITGA	Inferior temporal gyrus, anterior portion
ITGM	Inferior temporal gyrus, middle portion
ITGP	Inferior temporal gyrus, posterior portion
LingG	Lingual gyrus
MFG	Middle frontal gyrus
MNI	Montreal Neurological Institute
MOG	Middle occipital gyrus
MRI	Magnetic resonance imaging
MTGA	Middle temporal gyrus, anterior portion
MTGM	Middle temporal gyrus, middle portion
MTGP	Middle temporal gyrus, posterior portion
OG	Orbital gyri
OP	Occipital pole
ParaCL	Paracentral lobule
PCC/pC	Cingulate gyrus, posterior portion / Precuneus
PHG	Parahippocampal gyrus
PMC	Premotor cortex
pOperc	Parietal operculum
PP	Planum polare
PT	Planum temporale
Put	Putamen
ROI	Region of interest
RS	Resting state
SFG	Superior frontal gyrus
